# Supplementary material for: Is High Whitefly Abundance on Cassava in Sub-Saharan Africa Driven by Biological Traits of a Specific, Cryptic Bemisia tabaci Species?
Source: Insects. 2021 Mar 20;12(3):260. doi: 10.3390/insects12030260 (PMC8003695; doi:10.3390/insects12030260)
Supplement: Supplementary file 1 [file insects-12-00260-s001.zip]

Archive with 10 entries (9 files):
- Final data set and scripts/
- __MACOSX/._Final data set and scripts
- Final data set and scripts/Script S1_SSA1SG1 and SSA1SG2 R codes for analysis.R
- __MACOSX/Final data set and scripts/._Script S1_SSA1SG1 and SSA1SG2 R codes for analysis.R
- Final data set and scripts/Script S2_SSA1SG1 SSA1SG2 SSA1SG3 and SSA2 R codes for analysis.R
- __MACOSX/Final data set and scripts/._Script S2_SSA1SG1 SSA1SG2 SSA1SG3 and SSA2 R codes for analysis.R
- Final data set and scripts/Raw data S1_SSA1SG1 SSA1SG2 SSA1SG3 and SSA2 development data.csv
- __MACOSX/Final data set and scripts/._Raw data S1_SSA1SG1 SSA1SG2 SSA1SG3 and SSA2 development data.csv
- Final data set and scripts/Raw data S1_SSA1SG1 and SSA1SG2 development data.csv
- __MACOSX/Final data set and scripts/._Raw data S1_SSA1SG1 and SSA1SG2 development data.csv
