# Supplementary material for: Is High Whitefly Abundance on Cassava in Sub-Saharan Africa Driven by Biological Traits of a Specific, Cryptic Bemisia tabaci Species?
Source: Insects. 2021 Mar 20;12(3):260. doi: 10.3390/insects12030260 (PMC8003695; doi:10.3390/insects12030260)
Supplement: Supplementary file 1 [file insects-12-00260-s001.zip › Final data set and scripts/Raw data S1_SSA1SG1 SSA1SG2 SSA1SG3 and SSA2 development data.csv]

spp	Host	nymphs	female	male	adult	devel
SSA1-SG1	Eggplant	55	0	55	55	26.8
SSA1-SG1	Eggplant	84	8	75	83	25.7
SSA1-SG1	Eggplant	72	16	50	66	26.9
SSA1-SG1	Eggplant	48	39	7	46	25.1
SSA1-SG1	Eggplant	40	38	1	39	25.5
SSA1-SG2	Eggplant	72	37	35	72	26.7
SSA1-SG2	Eggplant	16	0	15	15	32.3
SSA1-SG2	Eggplant	52	28	21	49	26.5
SSA1-SG2	Eggplant	32	11	21	32	27.4
SSA1-SG2	Eggplant	27	10	17	27	26
SSA1-SG1	Eggplant	73	51	21	72	25.9
SSA1-SG1	Eggplant	30	18	12	30	22
SSA1-SG1	Eggplant	48	17	22	39	24.8
SSA1-SG1	Eggplant	28	11	15	26	24.7
SSA1-SG1	Eggplant	24	19	5	24	24.5
SSA1-SG2	Eggplant	72	40	32	72	25.6
SSA1-SG2	Eggplant	65	28	37	65	25.5
SSA1-SG2	Eggplant	53	27	22	49	25.6
SSA1-SG2	Eggplant	78	48	30	78	24.9
SSA1-SG2	Eggplant	75	27	48	75	25.8
SSA1-SG1	Eggplant	76	4	62	66	22.6
SSA1-SG1	Eggplant	88	15	71	86	22.9
SSA1-SG1	Eggplant	75	16	52	68	23.5
SSA1-SG1	Eggplant	60	13	30	43	23.6
SSA1-SG2	Eggplant	61	13	47	60	23.5
SSA1-SG2	Eggplant	69	23	33	56	23.8
SSA1-SG2	Eggplant	60	21	35	56	23
SSA1-SG2	Eggplant	67	20	46	66	23.4
SSA1-SG1	Eggplant	17	0	15	15	24.5
SSA1-SG1	Eggplant	40	0	38	38	26.7
SSA1-SG1	Eggplant	53	31	21	52	25
SSA1-SG1	Eggplant	54	0	54	54	22.7
SSA1-SG2	Eggplant	55	13	42	55	25.7
SSA1-SG2	Eggplant	40	14	23	37	24.6
SSA1-SG2	Eggplant	60	13	39	52	25.4
SSA1-SG2	Eggplant	38	8	23	31	24.8
SSA1-SG2	Eggplant	47	13	26	39	23.8
SSA1-SG1	Eggplant	23	16	7	23	24.2
SSA1-SG1	Eggplant	50	39	7	46	22.8
SSA1-SG1	Eggplant	59	49	7	56	23.4
SSA1-SG1	Eggplant	27	2	23	25	24.3
SSA1-SG1	Eggplant	57	0	54	54	24.2
SSA1-SG2	Eggplant	90	32	45	77	22.7
SSA1-SG2	Eggplant	86	32	47	79	25.8
SSA1-SG2	Eggplant	66	22	34	56	24.7
SSA1-SG2	Eggplant	52	14	38	52	25.1
SSA1-SG2	Eggplant	93	45	34	79	24.6
SSA1-SG1	Cassava	49	4	11	15	35.3
SSA1-SG1	Cassava	97	9	78	87	29.4
SSA1-SG1	Cassava	52	3	32	35	29.8
SSA1-SG1	Cassava	24	18	1	19	41.5
SSA1-SG1	Cassava	120	72	39	111	33.6
SSA1-SG1	Cassava	19	13	5	18	42
SSA1-SG1	Cassava	30	23	4	27	49
SSA1-SG1	Cassava	41	27	4	31	27.9
SSA1-SG1	Cassava	35	5	29	34	26.5
SSA1-SG1	Cassava	62	10	36	46	24.4
SSA1-SG1	Cassava	92	8	53	61	26.3
SSA1-SG1	Cassava	45	3	29	32	40.9
SSA1-SG1	Cassava	55	2	27	29	46.4
SSA1-SG1	Cassava	68	4	28	32	36.5
SSA1-SG1	Cassava	65	1	20	21	34.2
SSA1-SG1	Cassava	36	0	17	17	30.4
SSA1-SG1	Cassava	67	30	9	39	40.8
SSA1-SG1	Cassava	76	46	11	57	26.9
SSA1-SG1	Cassava	53	22	3	25	33.2
SSA1-SG1	Cassava	81	25	38	63	28.2
SSA1-SG1	Cassava	76	56	1	57	38.8
SSA1-SG2	Cassava	32	8	13	21	54.9
SSA1-SG2	Cassava	69	7	9	16	46.3
SSA1-SG2	Cassava	38	14	9	23	43.7
SSA1-SG2	Cassava	37	1	6	7	64.6
SSA1-SG2	Cassava	16	0	7	7	62.7
SSA1-SG2	Cassava	68	31	28	59	28.6
SSA1-SG2	Cassava	62	24	18	42	27.5
SSA1-SG2	Cassava	71	13	44	57	28.5
SSA1-SG2	Cassava	71	40	26	66	30.7
SSA1-SG2	Cassava	84	38	35	73	27.1
SSA1-SG2	Cassava	73	17	30	47	24.8
SSA1-SG2	Cassava	91	44	30	74	25.7
SSA1-SG2	Cassava	32	15	13	28	28.7
SSA1-SG2	Cassava	91	23	52	75	26.4
SSA1-SG2	Cassava	31	3	21	24	29.4
SSA1-SG2	Cassava	64	28	31	59	25.2
SSA1-SG2	Cassava	67	22	32	54	26.2
SSA1-SG2	Cassava	68	29	33	62	27.1
SSA1-SG2	Cassava	79	28	44	72	26
SSA1-SG2	Cassava	36	0	17	17	35.7
SSA1-SG2	Cassava	88	31	30	61	32
SSA1-SG2	Cassava	36	5	23	28	31.3
SSA1-SG2	Cassava	89	29	37	66	29.4
SSA1-SG2	Cassava	88	43	31	74	32.8
SSA2	Cassava	49	10	20	30	33.8
SSA2	Cassava	50	11	4	15	40.6
SSA2	Cassava	40	11	12	23	31.1
SSA2	Cassava	33	8	22	11	55.9
SSA2	Cassava	42	3	11	14	31.9
SSA2	Eggplant	44	30	14	44	25.1
SSA2	Eggplant	37	15	14	29	27.1
SSA2	Eggplant	56	28	25	53	24.7
SSA2	Eggplant	59	34	25	59	24.6
SSA2	Eggplant	48	26	22	48	27.4
SSA1-SG3	Eggplant	35	26	5	31	27.7
SSA1-SG3	Eggplant	45	33	11	44	28.8
SSA1-SG3	Eggplant	48	7	38	45	23.9
SSA1-SG3	Eggplant	26	10	14	24	28.2
SSA1-SG3	Eggplant	17	5	11	16	24.7
