# Supplementary material for: Is High Whitefly Abundance on Cassava in Sub-Saharan Africa Driven by Biological Traits of a Specific, Cryptic Bemisia tabaci Species?
Source: Insects. 2021 Mar 20;12(3):260. doi: 10.3390/insects12030260 (PMC8003695; doi:10.3390/insects12030260)
Supplement: Supplementary file 1 [file insects-12-00260-s001.zip › Final data set and scripts/Raw data S1_SSA1SG1 and SSA1SG2 development data.csv]

Replicate	spp	Host	location	nymphs	female	male	adult	devel
1	SSA1-SG1	Eggplant	Namulonge	55	0	55	55	26.8
2	SSA1-SG1	Eggplant	Namulonge	84	8	75	83	25.7
3	SSA1-SG1	Eggplant	Namulonge	72	16	50	66	26.9
4	SSA1-SG1	Eggplant	Namulonge	48	39	7	46	25.1
5	SSA1-SG1	Eggplant	Namulonge	40	38	1	39	25.5
1	SSA1-SG2	Eggplant	Namulonge	72	37	35	72	26.7
2	SSA1-SG2	Eggplant	Namulonge	16	0	15	15	32.3
3	SSA1-SG2	Eggplant	Namulonge	52	28	21	49	26.5
4	SSA1-SG2	Eggplant	Namulonge	32	11	21	32	27.4
5	SSA1-SG2	Eggplant	Namulonge	27	10	17	27	26
1	SSA1-SG1	Eggplant	Kayingo	73	51	21	72	25.9
2	SSA1-SG1	Eggplant	Kayingo	30	18	12	30	22
3	SSA1-SG1	Eggplant	Kayingo	48	17	22	39	24.8
4	SSA1-SG1	Eggplant	Kayingo	28	11	15	26	24.7
5	SSA1-SG1	Eggplant	Kayingo	24	19	5	24	24.5
1	SSA1-SG2	Eggplant	Kayingo	72	40	32	72	25.6
2	SSA1-SG2	Eggplant	Kayingo	65	28	37	65	25.5
3	SSA1-SG2	Eggplant	Kayingo	53	27	22	49	25.6
4	SSA1-SG2	Eggplant	Kayingo	78	48	30	78	24.9
5	SSA1-SG2	Eggplant	Kayingo	75	27	48	75	25.8
1	SSA1-SG1	Eggplant	Kisubi	76	4	62	66	22.6
2	SSA1-SG1	Eggplant	Kisubi	88	15	71	86	22.9
3	SSA1-SG1	Eggplant	Kisubi	75	16	52	68	23.5
4	SSA1-SG1	Eggplant	Kisubi	60	13	30	43	23.6
1	SSA1-SG2	Eggplant	Kisubi	61	13	47	60	23.5
2	SSA1-SG2	Eggplant	Kisubi	69	23	33	56	23.8
3	SSA1-SG2	Eggplant	Kisubi	60	21	35	56	23
5	SSA1-SG2	Eggplant	Kisubi	67	20	46	66	23.4
1	SSA1-SG1	Eggplant	Kyabakadde	17	0	15	15	24.5
2	SSA1-SG1	Eggplant	Kyabakadde	40	0	38	38	26.7
3	SSA1-SG1	Eggplant	Kyabakadde	53	31	21	52	25
4	SSA1-SG1	Eggplant	Kyabakadde	54	0	54	54	22.7
1	SSA1-SG2	Eggplant	Kyabakadde	55	13	42	55	25.7
2	SSA1-SG2	Eggplant	Kyabakadde	40	14	23	37	24.6
3	SSA1-SG2	Eggplant	Kyabakadde	60	13	39	52	25.4
4	SSA1-SG2	Eggplant	Kyabakadde	38	8	23	31	24.8
5	SSA1-SG2	Eggplant	Kyabakadde	47	13	26	39	23.8
1	SSA1-SG1	Eggplant	Nakisunga	23	16	7	23	24.2
2	SSA1-SG1	Eggplant	Nakisunga	50	39	7	46	22.8
3	SSA1-SG1	Eggplant	Nakisunga	59	49	7	56	23.4
4	SSA1-SG1	Eggplant	Nakisunga	27	2	23	25	24.3
5	SSA1-SG1	Eggplant	Nakisunga	57	0	54	54	24.2
1	SSA1-SG2	Eggplant	Nakisunga	90	32	45	77	22.7
2	SSA1-SG2	Eggplant	Nakisunga	86	32	47	79	25.8
3	SSA1-SG2	Eggplant	Nakisunga	66	22	34	56	24.7
4	SSA1-SG2	Eggplant	Nakisunga	52	14	38	52	25.1
5	SSA1-SG2	Eggplant	Nakisunga	93	45	34	79	24.6
1	SSA1-SG1	Cassava	Namulonge	49	4	11	15	35.3
2	SSA1-SG1	Cassava	Namulonge	97	9	78	87	29.4
3	SSA1-SG1	Cassava	Namulonge	52	3	32	35	29.8
1	SSA1-SG1	Cassava	Kayingo	24	18	1	19	41.5
2	SSA1-SG1	Cassava	Kayingo	120	72	39	111	33.6
3	SSA1-SG1	Cassava	Kayingo	19	13	5	18	42
4	SSA1-SG1	Cassava	Kayingo	30	23	4	27	49
5	SSA1-SG1	Cassava	Kayingo	41	27	4	31	27.9
1	SSA1-SG1	Cassava	Kisubi	35	5	29	34	26.5
2	SSA1-SG1	Cassava	Kisubi	62	10	36	46	24.4
3	SSA1-SG1	Cassava	Kisubi	92	8	53	61	26.3
4	SSA1-SG1	Cassava	Kisubi	45	3	29	32	40.9
5	SSA1-SG1	Cassava	Kisubi	55	2	27	29	46.4
1	SSA1-SG1	Cassava	Kyabakadde	68	4	28	32	36.5
2	SSA1-SG1	Cassava	Kyabakadde	65	1	20	21	34.2
3	SSA1-SG1	Cassava	Kyabakadde	36	0	17	17	30.4
1	SSA1-SG1	Cassava	Nakisunga	67	30	9	39	40.8
2	SSA1-SG1	Cassava	Nakisunga	76	46	11	57	26.9
3	SSA1-SG1	Cassava	Nakisunga	53	22	3	25	33.2
4	SSA1-SG1	Cassava	Nakisunga	81	25	38	63	28.2
5	SSA1-SG1	Cassava	Nakisunga	76	56	1	57	38.8
1	SSA1-SG2	Cassava	Namulonge	32	8	13	21	54.9
2	SSA1-SG2	Cassava	Namulonge	69	7	9	16	46.3
3	SSA1-SG2	Cassava	Namulonge	38	14	9	23	43.7
4	SSA1-SG2	Cassava	Namulonge	37	1	6	7	64.6
5	SSA1-SG2	Cassava	Namulonge	16	0	7	7	62.7
1	SSA1-SG2	Cassava	Kayingo	68	31	28	59	28.6
2	SSA1-SG2	Cassava	Kayingo	62	24	18	42	27.5
3	SSA1-SG2	Cassava	Kayingo	71	13	44	57	28.5
4	SSA1-SG2	Cassava	Kayingo	71	40	26	66	30.7
5	SSA1-SG2	Cassava	Kayingo	84	38	35	73	27.1
1	SSA1-SG2	Cassava	Kisubi	73	17	30	47	24.8
2	SSA1-SG2	Cassava	Kisubi	91	44	30	74	25.7
3	SSA1-SG2	Cassava	Kisubi	32	15	13	28	28.7
4	SSA1-SG2	Cassava	Kisubi	91	23	52	75	26.4
1	SSA1-SG2	Cassava	Kyabakadde	31	3	21	24	29.4
2	SSA1-SG2	Cassava	Kyabakadde	64	28	31	59	25.2
3	SSA1-SG2	Cassava	Kyabakadde	67	22	32	54	26.2
4	SSA1-SG2	Cassava	Kyabakadde	68	29	33	62	27.1
5	SSA1-SG2	Cassava	Kyabakadde	79	28	44	72	26
1	SSA1-SG2	Cassava	Nakisunga	36	0	17	17	35.7
2	SSA1-SG2	Cassava	Nakisunga	88	31	30	61	32
3	SSA1-SG2	Cassava	Nakisunga	36	5	23	28	31.3
4	SSA1-SG2	Cassava	Nakisunga	89	29	37	66	29.4
5	SSA1-SG2	Cassava	Nakisunga	88	43	31	74	32.8
